# Supplementary material for: Possible Relevance of Soluble Luteinizing Hormone Receptor during Development and Adulthood in Boys and Men
Source: Cancers (Basel). 2021 Mar 16;13(6):1329. doi: 10.3390/cancers13061329 (PMC7999540; doi:10.3390/cancers13061329)
Supplement: Supplementary file 1 [file cancers-13-01329-s001.zip]

Archive with 3 entries (2 files):
- SUP-PUB/
- SUP-PUB/cancers-1152136-supplementary -for PUB.pdf
- SUP-PUB/suppl table LC-MSMS_proof LJM.xlsx
