# Supplementary material for: Possible Relevance of Soluble Luteinizing Hormone Receptor during Development and Adulthood in Boys and Men
Source: Cancers (Basel). 2021 Mar 16;13(6):1329. doi: 10.3390/cancers13061329 (PMC7999540; doi:10.3390/cancers13061329)
Supplement: Supplementary file 1 [file cancers-13-01329-s001.zip › SUP-PUB/suppl table LC-MSMS_proof LJM.xlsx]

## Sheet: This one!
	Sample A: 35 KD			Sample B: 50 KD
	Protein name Mascot database			Protein name Mascot database
	complement C 3	1857		albumin	2303
	alpha-1-antitrypsin	1728		vitamin D-binding protein	1741
	apolipoprotein A-I	1375		complement C3	1592
	albumin	1145		alpha-1 antitrypsin	1246
	ceruplasmin	1068		ceruplasmin	1032
	prothrombin	857		serotranferrin	881
	serotransferrin	846		apolipoprotein A-I	852
	immunoglobulin kappa	772		haptoglobin	830
	haptoglobin	692		leucine-rich alpha-2-glycoprotein	785
	immunoglobin lamda-1 light chain	597		complement C4-A	688
	inter-alpha-trypsin inhibitor heavy chain H4	597		sex-hormone binding globulin	633
	apolipoprotein D	552		paraoxonase	446
	immunoglobulin lambda constant 2	543		interalpha-trypsin inhibitor heavy chain H4	423
	apolipoprotein B-100	501		alpha-2-HS-glycoprotein	416
	inter-alpha-trypsin inhibitor heavy chain H2	475		clusterin	377
	angiotensinogen	473		prothrombin	359
	vitamin D-binding protein	431		angiotensinogen	323
	complement C4-A	425		alpha-2-antiplasmin	320
	clusterin	407		kininogen-1	304
	transthyretin	310		Ig alpha-1 chain C region	297
	apolipoprotein A-II	263		alpha-1-acid glycoprotein	288
	immunoglobulin kappa vairabel 3-20	259		zinc-alpha-2-glycoprotein	281
	complement C5	226		alpha-1-acid glycoprotein 2	260
	paraoxonase	220		hemopexin	256
	immunoglobulin kappa variable 2D-28	205		apolipoprotein A-II	233
	alpha-1B-glycoprotein	198		alpha-2-macroglubolin	210
	apolipoprotein M	192		immunoglubulin heavy constant gamma 2	192
	amyloid P-component	190		antothrombin-III	188
	galactin-3-binding protein	174		immunoglobulin gamma-1 heavy chain	167
	coagulations factor xII	155		beta-2 glycoprotein 1	154
	apolipoprotein E	151		alpha-1B-glycoprotein	151
	immunoglobulin gamma 1 heavy chain	148		immunoglubulin heavy constant mu	90
	immunoglobulin lambda variable 3-9	144
	immunoglobulin kappa variable 1-5	133
	protein AMBP	126
	immunoglobulin lambda variable 1-47	114
	immunoglubulin J chain	75
	hemoglobin subunit beta-A	64
	Sample C: 60 KD			Sample D: 75 KD
	Protein name Mascot database			Protein name Mascot database
	albumin	1411		serotransferrin	4334
	alpha-1-antitrypsin	680		albumin	3859
	serotransferrin	528		ceruplasmin	1700
	vitamin D-binding protein	520		complement C3	1402
	albumin	401		alpha-1B-glycoprotein	1290
	immunoglobulin heavy constant alpha 1	314		alpha-1-antitrypsin	1106
	inter-alpha-trypsin inhibitor heavy chain H4	285		hemopexin	858
	complement C3	211		immunoglobulin heavy constant alpha 1	702
	ceruplasmin	209		apolipoprotein A-I	505
	immunoglobulin gamma-1 heavy chain	146		immunoglobulin heavy constant mu	500
	vitronectin	94		alpha-2-macroglobulin	498
				kininogen-1	451
				afamin	355
				haptoglobin	328
				inter-alpha-trypsin inhibitor heavy chain H4	297
				alpha-1-antichymotrypsin	279
				lumican	272
				angiotensinogen	256
				apolipoprotein A-II	228
				complement C4-A	184
				apolipoprotein B-100	174
				immunoglobulin gamma-1 heavy chain	154

## Sheet: Ark1
	Sample A			Sample B			Sample C			Sample D
	35 KD			50 KD			60 KD			75 KD
	Protein name	Mascot database search score		Protein name	Mascot database search score		Protein name	Mascot database search score		Protein name	Mascot database search score
	complement C 3	1857		albumin	2303		albumin	1411		serotransferrin	4334
	alpha-1-antitrypsin	1728		vitamin D-binding protein	1741		alpha-1-antitrypsin	680		albumin	3859
	apolipoprotein A-I	1375		complement C3	1592		serotransferrin	528		ceruplasmin	1700
	albumin	1145		alpha-1 antitrypsin	1246		vitamin D-binding protein	520		complement C3	1402
	ceruplasmin	1068		ceruplasmin	1032		albumin	401		alpha-1B-glycoprotein	1290
	prothrombin	857		serotranferrin	881		immunoglobulin heavy constant alpha 1	314		alpha-1-antitrypsin	1106
	serotransferrin	846		apolipoprotein A-I	852		inter-alpha-trypsin inhibitor heavy chain H4	285		hemopexin	858
	immunoglobulin kappa	772		haptoglobin	830		complement C3	211		immunoglobulin heavy constant alpha 1	702
	haptoglobin	692		leucine-rich alpha-2-glycoprotein	785		ceruplasmin	209		apolipoprotein A-I	505
	immunoglobin lamda-1 light chain	597		complement C4-A	688		immunoglobulin gamma-1 heavy chain	146		immunoglobulin heavy constant mu	500
	inter-alpha-trypsin inhibitor heavy chain H4	597		sex-hormone binding globulin	633		vitronectin	94		alpha-2-macroglobulin	498
	apolipoprotein D	552		paraoxonase	446					kininogen-1	451
	immunoglobulin lambda constant 2	543		interalpha-trypsin inhibitor heavy chain H4	423					afamin	355
	apolipoprotein B-100	501		alpha-2-HS-glycoprotein	416					haptoglobin	328
	inter-alpha-trypsin inhibitor heavy chain H2	475		clusterin	377					inter-alpha-trypsin inhibitor heavy chain H4	297
	angiotensinogen	473		prothrombin	359					alpha-1-antichymotrypsin	279
	vitamin D-binding protein	431		angiotensinogen	323					lumican	272
	complement C4-A	425		alpha-2-antiplasmin	320					angiotensinogen	256
	clusterin	407		kininogen-1	304					apolipoprotein A-II	228
	transthyretin	310		Ig alpha-1 chain C region	297					complement C4-A	184
	apolipoprotein A-II	263		alpha-1-acid glycoprotein	288					apolipoprotein B-100	174
	immunoglobulin kappa vairabel 3-20	259		zinc-alpha-2-glycoprotein	281					immunoglobulin gamma-1 heavy chain	154
	complement C5	226		alpha-1-acid glycoprotein 2	260
	paraoxonase	220		hemopexin	256
	immunoglobulin kappa variable 2D-28	205		apolipoprotein A-II	233
	alpha-1B-glycoprotein	198		alpha-2-macroglubolin	210
	apolipoprotein M	192		immunoglubulin heavy constant gamma 2	192
	amyloid P-component	190		antothrombin-III	188
	galactin-3-binding protein	174		immunoglobulin gamma-1 heavy chain	167
	coagulations factor xII	155		beta-2 glycoprotein 1	154
	apolipoprotein E	151		alpha-1B-glycoprotein	151
	immunoglobulin gamma 1 heavy chain	148		immunoglubulin heavy constant mu	90
	immunoglobulin lambda variable 3-9	144
	immunoglobulin kappa variable 1-5	133
	protein AMBP	126
	immunoglobulin lambda variable 1-47	114
	immunoglubulin J chain	75
	hemoglobin subunit beta-A	64

## Sheet: Ark2
	Sample A			Sample B
	35 KD			50 KD
	Protein name	Mascot database search score		Protein name	Mascot database search score
	complement C 3	1857		albumin	2303
	alpha-1-antitrypsin	1728		vitamin D-binding protein	1741
	apolipoprotein A-I	1375		complement C3	1592
	albumin	1145		alpha-1 antitrypsin	1246
	ceruplasmin	1068		ceruplasmin	1032
	prothrombin	857		serotranferrin	881
	serotransferrin	846		apolipoprotein A-I	852
	immunoglobulin kappa	772		haptoglobin	830
	haptoglobin	692		leucine-rich alpha-2-glycoprotein	785
	immunoglobin lamda-1 light chain	597		complement C4-A	688
	inter-alpha-trypsin inhibitor heavy chain H4	597		sex-hormone binding globulin	633
	apolipoprotein D	552		paraoxonase	446
	immunoglobulin lambda constant 2	543		interalpha-trypsin inhibitor heavy chain H4	423
	apolipoprotein B-100	501		alpha-2-HS-glycoprotein	416
	inter-alpha-trypsin inhibitor heavy chain H2	475		clusterin	377
	angiotensinogen	473		prothrombin	359
	vitamin D-binding protein	431		angiotensinogen	323
	complement C4-A	425		alpha-2-antiplasmin	320
	clusterin	407		kininogen-1	304
	transthyretin	310		Ig alpha-1 chain C region	297
	apolipoprotein A-II	263		alpha-1-acid glycoprotein	288
	immunoglobulin kappa vairabel 3-20	259		zinc-alpha-2-glycoprotein	281
	complement C5	226		alpha-1-acid glycoprotein 2	260
	paraoxonase	220		hemopexin	256
	immunoglobulin kappa variable 2D-28	205		apolipoprotein A-II	233
	alpha-1B-glycoprotein	198		alpha-2-macroglubolin	210
	apolipoprotein M	192		immunoglubulin heavy constant gamma 2	192
	amyloid P-component	190		antothrombin-III	188
	galactin-3-binding protein	174		immunoglobulin gamma-1 heavy chain	167
	coagulations factor xII	155		beta-2 glycoprotein 1	154
	apolipoprotein E	151		alpha-1B-glycoprotein	151
	immunoglobulin gamma 1 heavy chain	148		immunoglubulin heavy constant mu	90
	immunoglobulin lambda variable 3-9	144
	immunoglobulin kappa variable 1-5	133
	protein AMBP	126
	immunoglobulin lambda variable 1-47	114
	immunoglubulin J chain	75
	hemoglobin subunit beta-A	64
	Sample C			Sample D
	60 KD			75 KD
	Protein name	Mascot database search score		Protein name	Mascot database search score
	albumin	1411		serotransferrin	4334
	alpha-1-antitrypsin	680		albumin	3859
	serotransferrin	528		ceruplasmin	1700
	vitamin D-binding protein	520		complement C3	1402
	albumin	401		alpha-1B-glycoprotein	1290
	immunoglobulin heavy constant alpha 1	314		alpha-1-antitrypsin	1106
	inter-alpha-trypsin inhibitor heavy chain H4	285		hemopexin	858
	complement C3	211		immunoglobulin heavy constant alpha 1	702
	ceruplasmin	209		apolipoprotein A-I	505
	immunoglobulin gamma-1 heavy chain	146		immunoglobulin heavy constant mu	500
	vitronectin	94		alpha-2-macroglobulin	498
				kininogen-1	451
				afamin	355
				haptoglobin	328
				inter-alpha-trypsin inhibitor heavy chain H4	297
				alpha-1-antichymotrypsin	279
				lumican	272
				angiotensinogen	256
				apolipoprotein A-II	228
				complement C4-A	184
				apolipoprotein B-100	174
				immunoglobulin gamma-1 heavy chain	154
